# Supplementary material for: Artificial Intelligence in Primary Care: Support or Additional Burden on Physicians’ Healthcare Work?—A Qualitative Study
Source: Clin Pract. 2025 Jul 25;15(8):138. doi: 10.3390/clinpract15080138 (PMC12384864; doi:10.3390/clinpract15080138)
Supplement: Supplementary file 1 [file clinpract-15-00138-s001.zip]

Archive with 1 entries (1 files):
- clinpract-3769156-supplementary.pdf
